# Supplementary material for: Labeling for Big Data in radiation oncology: The Radiation Oncology Structures ontology
Source: PLoS One. 2018 Jan 19;13(1):e0191263. doi: 10.1371/journal.pone.0191263 (PMC5774757; doi:10.1371/journal.pone.0191263)
Supplement: S1 Table — Classes of the ROS ontology mapped to the UMLS. (XLSX) [file pone.0191263.s001.xlsx]

## Sheet: Mappings
TERM	Label	CUI	SRC	MATCH	SemType	SemGroup	Rel
http://www.co-ode.org/ontologies/ont.owl#Abdomen	Abdomen	C0000726	MTH	exact	T029	ANAT	sameAs
http://www.co-ode.org/ontologies/ont.owl#Abdomen	Abdomen	C0230168	MTH	exact	T029	ANAT	sameAs
http://www.co-ode.org/ontologies/ont.owl#Abdomen	Abdomen	C1281594	MTH	exact	T023	ANAT	sameAs
http://www.co-ode.org/ontologies/ont.owl#Abdominal_Lymph_Nodes	Abdominal Lymph Nodes	C0588058	MTH	exact	T023	ANAT	sameAs
http://www.co-ode.org/ontologies/ont.owl#Head	Head	C0018670	MTH	exact	T029	ANAT	sameAs
http://www.co-ode.org/ontologies/ont.owl#Head	Head	C0152336	MTH	exact	T023	ANAT	sameAs
http://www.co-ode.org/ontologies/ont.owl#Lower_Limbs	Lower Limbs	C0023216	MTH	exact	T023	ANAT	sameAs
http://www.co-ode.org/ontologies/ont.owl#Neck	Neck	C0027530	MTH	exact	T029	ANAT	sameAs
http://www.co-ode.org/ontologies/ont.owl#Neck	Neck	C3159206	MTH	exact	T026	ANAT	sameAs
http://www.co-ode.org/ontologies/ont.owl#Pelvic_Lymph_Nodes	Pelvic Lymph Nodes	C0729595	MTH	exact	T023	ANAT	sameAs
http://www.co-ode.org/ontologies/ont.owl#Thoracic	Thoracic Lymph Nodes	C0229745	MTH	exact	T023	ANAT	sameAs
http://www.co-ode.org/ontologies/ont.owl#Upper_Limbs	Upper Limbs	C1140618	MTH	exact	T023	ANAT	sameAs
http://www.w3.org/2002/07/owl#Thing	Thing	C1551338	NCI	exact	T071	OBJC	sameAs
urn:absolute:RadiationOncologyStructuresOntology#Abdominal_Aorta	Abdominal_Aorta	C0003484	MTH	exact	T023	ANAT	sameAs
urn:absolute:RadiationOncologyStructuresOntology#Abdominal_Vessels	Abdominal_Vessels	C0883990	CHV	exact	T023	ANAT	sameAs
urn:absolute:RadiationOncologyStructuresOntology#Anal_Canal	Anal_Canal	C0227411	MTH	exact	T030	ANAT	sameAs
urn:absolute:RadiationOncologyStructuresOntology#Anal_Margin	Anal_Margin	C0227423	MTH	exact	T023	ANAT	sameAs
urn:absolute:RadiationOncologyStructuresOntology#Anal_Sphincter	Anal_Sphincter	C0002760	MTH	exact	T023	ANAT	sameAs
urn:absolute:RadiationOncologyStructuresOntology#Anterior_Cervical_Lymph_Nodes	Anterior Cervical Lymph Nodes	C0229734	MTH	exact	T023	ANAT	sameAs
urn:absolute:RadiationOncologyStructuresOntology#Anus	Anus	C0003461	MTH	exact	T023	ANAT	sameAs
urn:absolute:RadiationOncologyStructuresOntology#Anus	Anus	C0227411	MTH	exact	T030	ANAT	sameAs
urn:absolute:RadiationOncologyStructuresOntology#Applicator	Applicator	C0179108	MTH	exact	T074	DEVI	sameAs
urn:absolute:RadiationOncologyStructuresOntology#Applicator	Applicator	C1705092	MTH	exact	T074	DEVI	sameAs
urn:absolute:RadiationOncologyStructuresOntology#Applicator	Applicator	C1879722	MTH	exact	T081	CONC	sameAs
urn:absolute:RadiationOncologyStructuresOntology#Axillary_Lymph_Nodes	Axillary_Lymph_Nodes	C0729594	MTH	exact	T023	ANAT	sameAs
urn:absolute:RadiationOncologyStructuresOntology#Base_of_Tongue	Base_of_Tongue	C0226956	MTH	exact	T023	ANAT	sameAs
urn:absolute:RadiationOncologyStructuresOntology#Base_of_Tongue	Base_of_Tongue	C0226958	MTH	exact	T023	ANAT	sameAs
urn:absolute:RadiationOncologyStructuresOntology#Bladder	Bladder	C0005682	MTH	exact	T023	ANAT	sameAs
urn:absolute:RadiationOncologyStructuresOntology#Bladder	Bladder	C1511200	MTH	exact	T024	ANAT	sameAs
urn:absolute:RadiationOncologyStructuresOntology#Bladder_Wall	Bladder_Wall	C0458421	MTH	exact	T023	ANAT	sameAs
urn:absolute:RadiationOncologyStructuresOntology#Brachial_Plexuses	Brachial_Plexuses	C0006090	MTH	normalizedString	T023	ANAT	sameAs
urn:absolute:RadiationOncologyStructuresOntology#Brain	Brain	C0006104	MTH	exact	T023	ANAT	sameAs
urn:absolute:RadiationOncologyStructuresOntology#Brainstem	Brainstem	C0006121	MTH	exact	T023	ANAT	sameAs
urn:absolute:RadiationOncologyStructuresOntology#Brainstem	Brainstem	C1306665	MTH	exact	T023	ANAT	sameAs
urn:absolute:RadiationOncologyStructuresOntology#Breasts	Breasts	C0006141	MTH	exact	T023	ANAT	sameAs
urn:absolute:RadiationOncologyStructuresOntology#Bronchial_Tree	Bronchial_Tree	C0819141	FMA	exact	T023	ANAT	sameAs
urn:absolute:RadiationOncologyStructuresOntology#Carina	Carina	C0225594	MTH	exact	T023	ANAT	sameAs
urn:absolute:RadiationOncologyStructuresOntology#Carina	Carina	C1278906	MTH	exact	T023	ANAT	sameAs
urn:absolute:RadiationOncologyStructuresOntology#Cauda_Equina	Cauda_Equina	C0007458	MTH	exact	T023	ANAT	sameAs
urn:absolute:RadiationOncologyStructuresOntology#Cauda_Equina	Cauda_Equina	C1280660	MTH	exact	T023	ANAT	sameAs
urn:absolute:RadiationOncologyStructuresOntology#Cerebellum	Cerebellum	C0007765	MTH	exact	T023	ANAT	sameAs
urn:absolute:RadiationOncologyStructuresOntology#Cerebellum	Cerebellum	C1707522	MTH	exact	T024	ANAT	sameAs
urn:absolute:RadiationOncologyStructuresOntology#Cervical_Lymph_Nodes	Cervical Lymph Nodes	C0588054	MTH	exact	T023	ANAT	sameAs
urn:absolute:RadiationOncologyStructuresOntology#Cervical_Vertebrae	Cervical_Vertebrae	C0728985	MTH	exact	T023	ANAT	sameAs
urn:absolute:RadiationOncologyStructuresOntology#Cervical_Vertebrae	Cervical_Vertebrae	C3665420	MTH	exact	T023	ANAT	sameAs
urn:absolute:RadiationOncologyStructuresOntology#Cervix	Cervix	C0007874	MTH	exact	T023	ANAT	sameAs
urn:absolute:RadiationOncologyStructuresOntology#Cervix	Cervix	C0446455	MTH	exact	T029	ANAT	sameAs
urn:absolute:RadiationOncologyStructuresOntology#Cervix	Cervix	C1546592	MTH	exact	T170	CONC	sameAs
urn:absolute:RadiationOncologyStructuresOntology#Cervix	Cervix	C1550623	MTH	exact	T031	ANAT	sameAs
urn:absolute:RadiationOncologyStructuresOntology#Chest_Walls	Chest_Walls	C0205076	MTH	normalizedString	T023	ANAT	sameAs
urn:absolute:RadiationOncologyStructuresOntology#Chiasm	Chiasm	C0504074	MTH	exact	T030	ANAT	sameAs
urn:absolute:RadiationOncologyStructuresOntology#ClinicalTargetVolume	Clinical Target Volume	C0454198	SNOMEDCT_US	exact	T081	CONC	sameAs
urn:absolute:RadiationOncologyStructuresOntology#Colon	Colon	C0009368	MTH	exact	T023	ANAT	sameAs
urn:absolute:RadiationOncologyStructuresOntology#Colon	Colon	C1281569	MTH	exact	T023	ANAT	sameAs
urn:absolute:RadiationOncologyStructuresOntology#Common_Iliac_Lymph_Nodes	Common_Iliac_Lymph_Nodes	C0229807	MTH	exact	T023	ANAT	sameAs
urn:absolute:RadiationOncologyStructuresOntology#Coronary_Arteries	Coronary_Arteries	C0205042	MTH	exact	T023	ANAT	sameAs
urn:absolute:RadiationOncologyStructuresOntology#Digestive_Tract	Digestive_Tract	C0017189	MTH	exact	T022	ANAT	sameAs
urn:absolute:RadiationOncologyStructuresOntology#Duodenum	Duodenum	C0013303	MTH	exact	T023	ANAT	sameAs
urn:absolute:RadiationOncologyStructuresOntology#Ears	Ears	C0013443	MTH	exact	T023	ANAT	sameAs
urn:absolute:RadiationOncologyStructuresOntology#Ears	Ears	C0521421	MTH	exact	T023	ANAT	sameAs
urn:absolute:RadiationOncologyStructuresOntology#Epiglottis	Epiglottis	C0014540	MTH	exact	T023	ANAT	sameAs
urn:absolute:RadiationOncologyStructuresOntology#Esophagus	Esophagus	C0014876	MTH	exact	T023	ANAT	sameAs
urn:absolute:RadiationOncologyStructuresOntology#Esophagus	Esophagus	C1516966	MTH	exact	T024	ANAT	sameAs
urn:absolute:RadiationOncologyStructuresOntology#External	External	C0205101	MTH	exact	T082	CONC	sameAs
urn:absolute:RadiationOncologyStructuresOntology#External	External	C0521134	MTH	exact	T169	CONC	sameAs
urn:absolute:RadiationOncologyStructuresOntology#External	External	C1548801	MTH	exact	T029	ANAT	sameAs
urn:absolute:RadiationOncologyStructuresOntology#External	External	C1553871	MTH	exact	T080	CONC	sameAs
urn:absolute:RadiationOncologyStructuresOntology#External_Ears	External_Ears	C0013453	MTH	exact	T023	ANAT	sameAs
urn:absolute:RadiationOncologyStructuresOntology#External_Iliac_Lymph_Nodes	External_Iliac_Lymph_Nodes	C0229815	MTH	exact	T023	ANAT	sameAs
urn:absolute:RadiationOncologyStructuresOntology#Eyes	Eyes	C0015392	MTH	exact	T023	ANAT	sameAs
urn:absolute:RadiationOncologyStructuresOntology#Female_Reproductive_System	Female_Reproductive_System	C0700038	MTH	exact	T022	ANAT	sameAs
urn:absolute:RadiationOncologyStructuresOntology#Frontal_Lobes	Frontal_Lobes	C0016733	MTH	exact	T023	ANAT	sameAs
urn:absolute:RadiationOncologyStructuresOntology#Glottis	Glottis	C0017681	MTH	exact	T029	ANAT	sameAs
urn:absolute:RadiationOncologyStructuresOntology#GrossTumorVolume	Gross Tumor Volume	C0475645	SNOMEDCT_US	exact	T081	CONC	sameAs
urn:absolute:RadiationOncologyStructuresOntology#Head_Bones	Head_Bones	C0545595	SNOMEDCT_US	exact	T023	ANAT	sameAs
urn:absolute:RadiationOncologyStructuresOntology#Head_Lymph_Nodes	Head Lymph Nodes	C0229710	MTH	exact	T023	ANAT	sameAs
urn:absolute:RadiationOncologyStructuresOntology#Heart	Heart	C0018787	MTH	exact	T023	ANAT	sameAs
urn:absolute:RadiationOncologyStructuresOntology#Hippocampi	Hippocampi	C0019564	MTH	normalizedString	T023	ANAT	sameAs
urn:absolute:RadiationOncologyStructuresOntology#Hippocampi	Hippocampi	C0175202	MTH	normalizedString	T023	ANAT	sameAs
urn:absolute:RadiationOncologyStructuresOntology#Hippocampi	Hippocampi	C0598598	MTH	normalizedString	T023	ANAT	sameAs
urn:absolute:RadiationOncologyStructuresOntology#Hippocampi	Hippocampi	C3887642	MTH	normalizedString	T023	ANAT	sameAs
urn:absolute:RadiationOncologyStructuresOntology#Hyoid_Bone	Hyoid_Bone	C0020417	MTH	exact	T023	ANAT	sameAs
urn:absolute:RadiationOncologyStructuresOntology#Hypophysis	Hypophysis	C0032005	MTH	exact	T023	ANAT	sameAs
urn:absolute:RadiationOncologyStructuresOntology#Hypothalamus	Hypothalamus	C0020663	MTH	exact	T023	ANAT	sameAs
urn:absolute:RadiationOncologyStructuresOntology#Inferior_Vena_Cava	Inferior_Vena_Cava	C0042458	MTH	exact	T023	ANAT	sameAs
urn:absolute:RadiationOncologyStructuresOntology#Inguinal_Lymph_Nodes	Inguinal_Lymph_Nodes	C0729596	MTH	exact	T023	ANAT	sameAs
urn:absolute:RadiationOncologyStructuresOntology#Inner_Ears	Inner_Ears	C0022889	MTH	exact	T023	ANAT	sameAs
urn:absolute:RadiationOncologyStructuresOntology#Internal_Iliac_Lymph_Nodes	Internal_Iliac_Lymph_Nodes	C0447192	MTH	exact	T023	ANAT	sameAs
urn:absolute:RadiationOncologyStructuresOntology#Internal_Mammary_Lymph_Nodes	Internal_Mammary_Lymph_Nodes	C0229755	MTH	normalizedString	T023	ANAT	sameAs
urn:absolute:RadiationOncologyStructuresOntology#Ischiorectal_Fossae	Ischiorectal_Fossae	C0225295	SNOMEDCT_US	normalizedString	T030	ANAT	sameAs
urn:absolute:RadiationOncologyStructuresOntology#Kidneys	Kidneys	C0022646	MTH	exact	T023	ANAT	sameAs
urn:absolute:RadiationOncologyStructuresOntology#Kidneys	Kidneys	C0227665	MTH	exact	T023	ANAT	sameAs
urn:absolute:RadiationOncologyStructuresOntology#Larynx	Larynx	C0023078	MTH	exact	T023	ANAT	sameAs
urn:absolute:RadiationOncologyStructuresOntology#Left_Breast	Left_Breast	C0222601	MTH	exact	T023	ANAT	sameAs
urn:absolute:RadiationOncologyStructuresOntology#Left_Carotid_Artery	Left_Carotid_Artery	C0226087	MTH	normalizedString	T023	ANAT	sameAs
urn:absolute:RadiationOncologyStructuresOntology#Left_Clavicle	Left Clavicle	C0507157	FMA	exact	T023	ANAT	sameAs
urn:absolute:RadiationOncologyStructuresOntology#Left_Cochlea	Left_Cochlea	C0935350	FMA	exact	T029	ANAT	sameAs
urn:absolute:RadiationOncologyStructuresOntology#Left_Common_Iliac_Lymph_Nodes	Left_Common_Iliac_Lymph_Nodes	C2335761	FMA	exact	T023	ANAT	sameAs
urn:absolute:RadiationOncologyStructuresOntology#Left_Coronary_Artery	Left_Coronary_Artery	C1261082	MTH	exact	T023	ANAT	sameAs
urn:absolute:RadiationOncologyStructuresOntology#Left_External_Ear	Left_External_Ear	C0229302	MTH	exact	T023	ANAT	sameAs
urn:absolute:RadiationOncologyStructuresOntology#Left_External_Iliac_Lymph_Nodes	Left_External_Iliac_Lymph_Nodes	C2325937	FMA	exact	T023	ANAT	sameAs
urn:absolute:RadiationOncologyStructuresOntology#Left_Eye	Left_Eye	C0229090	MTH	exact	T023	ANAT	sameAs
urn:absolute:RadiationOncologyStructuresOntology#'Left_Femur'	Left Femur	C0817320	FMA	exact	T023	ANAT	sameAs
urn:absolute:RadiationOncologyStructuresOntology#Left_Fibula	Left Fibula	C0817324	FMA	exact	T023	ANAT	sameAs
urn:absolute:RadiationOncologyStructuresOntology#Left_Frontal_Lobe	Left_Frontal_Lobe	C0228194	MTH	exact	T023	ANAT	sameAs
urn:absolute:RadiationOncologyStructuresOntology#Left_Hippocampus	Left_Hippocampus	C2329590	FMA	exact	T023	ANAT	sameAs
urn:absolute:RadiationOncologyStructuresOntology#Left_Humerus	Left Humerus	C0816323	FMA	exact	T023	ANAT	sameAs
urn:absolute:RadiationOncologyStructuresOntology#Left_Internal_Iliac_Lymph_Nodes	Left_Internal_Iliac_Lymph_Nodes	C2323700	FMA	exact	T023	ANAT	sameAs
urn:absolute:RadiationOncologyStructuresOntology#Left_Ischiorectal_Fossa	Left_Ischiorectal_Fossa	C0815461	FMA	exact	T030	ANAT	sameAs
urn:absolute:RadiationOncologyStructuresOntology#Left_Jugular_Vein	Left_Jugular_Vein	C1508618	LNC	normalizedString	T023	ANAT	sameAs
urn:absolute:RadiationOncologyStructuresOntology#Left_Kidney	Left_Kidney	C0227614	MTH	exact	T023	ANAT	sameAs
urn:absolute:RadiationOncologyStructuresOntology#Left_Lens	Left_Lens	C0229240	MTH	exact	T023	ANAT	sameAs
urn:absolute:RadiationOncologyStructuresOntology#Left_Lower_Limb	Left Lower Limb	C0230416	MTH	exact	T023	ANAT	sameAs
urn:absolute:RadiationOncologyStructuresOntology#Left_Lung	Left Lung	C0225730	MTH	exact	T023	ANAT	sameAs
urn:absolute:RadiationOncologyStructuresOntology#Left_Middle_Ear	Left_Middle_Ear	C0229354	MTH	exact	T023	ANAT	sameAs
urn:absolute:RadiationOncologyStructuresOntology#Left_Optic_Nerve	Left_Optic_Nerve	C0923928	FMA	exact	T023	ANAT	sameAs
urn:absolute:RadiationOncologyStructuresOntology#Left_Ovary	Left_Ovary	C0227874	MTH	exact	T023	ANAT	sameAs
urn:absolute:RadiationOncologyStructuresOntology#Left_Pulmonary_Artery	Left_Pulmonary_Artery	C0226069	MTH	exact	T023	ANAT	sameAs
urn:absolute:RadiationOncologyStructuresOntology#Left_Pulmonary_Artery	Left_Pulmonary_Artery	C0923925	MTH	exact	T023	ANAT	sameAs
urn:absolute:RadiationOncologyStructuresOntology#Left_Radius	Left Radius	C0816597	FMA	exact	T023	ANAT	sameAs
urn:absolute:RadiationOncologyStructuresOntology#Left_Retina	Left_Retina	C0229200	MTH	exact	T023	ANAT	sameAs
urn:absolute:RadiationOncologyStructuresOntology#Left_Seminal_Vesicle	Left_Seminal_Vesicle	C0227980	MTH	exact	T023	ANAT	sameAs
urn:absolute:RadiationOncologyStructuresOntology#Left_Submandibular_Gland	Left_Submandibular_Gland	C0227471	MTH	exact	T023	ANAT	sameAs
urn:absolute:RadiationOncologyStructuresOntology#Left_Supraclavicular_Lymph_Nodes	Left_Supraclavicular_Lymph_Nodes	C2337090	FMA	normalizedString	T023	ANAT	sameAs
urn:absolute:RadiationOncologyStructuresOntology#Left_Temporal_Lobe	Left_Temporal_Lobe	C0228233	MTH	exact	T023	ANAT	sameAs
urn:absolute:RadiationOncologyStructuresOntology#Left_Temporomandibular_Joint	Left_Temporomandibular_Joint	C0926698	FMA	exact	T030	ANAT	sameAs
urn:absolute:RadiationOncologyStructuresOntology#Left_Testicle	Left_Testicle	C0227998	MTH	exact	T023	ANAT	sameAs
urn:absolute:RadiationOncologyStructuresOntology#Left_Tibia	Left Tibia	C0817322	FMA	exact	T023	ANAT	sameAs
urn:absolute:RadiationOncologyStructuresOntology#Left_Ulna	Left Ulna	C0816599	FMA	exact	T023	ANAT	sameAs
urn:absolute:RadiationOncologyStructuresOntology#Left_Upper_Limb	Left Upper Limb	C0230330	MTH	exact	T023	ANAT	sameAs
urn:absolute:RadiationOncologyStructuresOntology#Lenses	Lenses	C0023318	MTH	exact	T074	DEVI	sameAs
urn:absolute:RadiationOncologyStructuresOntology#Lenses	Lenses	C3887646	MTH	exact	T073	OBJC	sameAs
urn:absolute:RadiationOncologyStructuresOntology#Limbs	Limbs	C0015385	MTH	exact	T023	ANAT	sameAs
urn:absolute:RadiationOncologyStructuresOntology#Lips	Lips	C0023759	MTH	exact	T023	ANAT	sameAs
urn:absolute:RadiationOncologyStructuresOntology#Liver	Liver	C0023884	MTH	exact	T023	ANAT	sameAs
urn:absolute:RadiationOncologyStructuresOntology#Liver	Liver	C0736268	MTH	exact	T023	ANAT	sameAs
urn:absolute:RadiationOncologyStructuresOntology#Liver	Liver	C1278929	MTH	exact	T023	ANAT	sameAs
urn:absolute:RadiationOncologyStructuresOntology#Lumbar_Vertebrae	Lumbar_Vertebrae	C0024091	MTH	exact	T023	ANAT	sameAs
urn:absolute:RadiationOncologyStructuresOntology#Lungs	Lungs	C0024109	MTH	exact	T023	ANAT	sameAs
urn:absolute:RadiationOncologyStructuresOntology#Male_Reproductive_System	Male_Reproductive_System	C1963704	MTH	exact	T022	ANAT	sameAs
urn:absolute:RadiationOncologyStructuresOntology#Mandible	Mandible	C0024687	MTH	exact	T023	ANAT	sameAs
urn:absolute:RadiationOncologyStructuresOntology#Mediastinum	Mediastinum	C0025066	MTH	exact	T029	ANAT	sameAs
urn:absolute:RadiationOncologyStructuresOntology#Mesorectum	Mesorectum	C0447562	SNOMEDCT_US	exact	T023	ANAT	sameAs
urn:absolute:RadiationOncologyStructuresOntology#Middle_Ears	Middle_Ears	C0013455	MTH	exact	T030	ANAT	sameAs
urn:absolute:RadiationOncologyStructuresOntology#Optic_Nerves	Optic_Nerves	C0029130	MTH	exact	T023	ANAT	sameAs
urn:absolute:RadiationOncologyStructuresOntology#Oral_Cavity	Oral_Cavity	C0226896	MTH	exact	T030	ANAT	sameAs
urn:absolute:RadiationOncologyStructuresOntology#Ovaries	Ovaries	C0029939	MTH	exact	T023	ANAT	sameAs
urn:absolute:RadiationOncologyStructuresOntology#Ovaries	Ovaries	C0227898	MTH	exact	T023	ANAT	sameAs
urn:absolute:RadiationOncologyStructuresOntology#Pacemaker	Pacemaker	C0030163	MTH	exact	T074	DEVI	sameAs
urn:absolute:RadiationOncologyStructuresOntology#Pacemaker	Pacemaker	C1546728	MTH	exact	T170	CONC	sameAs
urn:absolute:RadiationOncologyStructuresOntology#Pancreas	Pancreas	C0030274	MTH	exact	T023	ANAT	sameAs
urn:absolute:RadiationOncologyStructuresOntology#Parametria	Parametria	C0227822	MTH	normalizedString	T024	ANAT	sameAs
urn:absolute:RadiationOncologyStructuresOntology#Parotids	Parotids	C0030580	MTH	exact	T023	ANAT	sameAs
urn:absolute:RadiationOncologyStructuresOntology#Pelvic_Bones	Pelvic_Bones	C3887652	MTH	exact	T023	ANAT	sameAs
urn:absolute:RadiationOncologyStructuresOntology#Pelvis	Pelvis	C0030797	MTH	exact	T023	ANAT	sameAs
urn:absolute:RadiationOncologyStructuresOntology#Pelvis	Pelvis	C0449203	MTH	exact	T029	ANAT	sameAs
urn:absolute:RadiationOncologyStructuresOntology#Pelvis	Pelvis	C0559769	MTH	exact	T030	ANAT	sameAs
urn:absolute:RadiationOncologyStructuresOntology#Pelvis	Pelvis	C1279864	MTH	exact	T023	ANAT	sameAs
urn:absolute:RadiationOncologyStructuresOntology#Penile_Bulb	Penile_Bulb	C0458703	MTH	exact	T023	ANAT	sameAs
urn:absolute:RadiationOncologyStructuresOntology#Penis	Penis	C0030851	MTH	exact	T023	ANAT	sameAs
urn:absolute:RadiationOncologyStructuresOntology#Penis	Penis	C1709494	MTH	exact	T024	ANAT	sameAs
urn:absolute:RadiationOncologyStructuresOntology#Pharyngeal_Constrictor_Muscles	Pharyngeal_Constrictor_Muscles	C0224205	MTH	normalizedString	T023	ANAT	sameAs
urn:absolute:RadiationOncologyStructuresOntology#Pituitary_Gland	Pituitary_Gland	C0032005	MTH	exact	T023	ANAT	sameAs
urn:absolute:RadiationOncologyStructuresOntology#PlanningTargetVolume	Planning Target Volume	C0454199	MTH	exact	T081	CONC	sameAs
urn:absolute:RadiationOncologyStructuresOntology#Prostate	Prostate	C0033572	MTH	exact	T023	ANAT	sameAs
urn:absolute:RadiationOncologyStructuresOntology#Pulmonary_Arteries	Pulmonary_Arteries	C0034052	MTH	exact	T023	ANAT	sameAs
urn:absolute:RadiationOncologyStructuresOntology#Rectal_Wall	Rectal_Wall	C0734011	FMA	exact	T023	ANAT	sameAs
urn:absolute:RadiationOncologyStructuresOntology#Rectum	Rectum	C0034896	MTH	exact	T023	ANAT	sameAs
urn:absolute:RadiationOncologyStructuresOntology#Retinas	Retinas	C0035298	MTH	exact	T023	ANAT	sameAs
urn:absolute:RadiationOncologyStructuresOntology#Ribs	Ribs	C0035561	MTH	exact	T023	ANAT	sameAs
urn:absolute:RadiationOncologyStructuresOntology#Right_Breast	Right_Breast	C0222600	MTH	exact	T023	ANAT	sameAs
urn:absolute:RadiationOncologyStructuresOntology#Right_Carotid_Artery	Right_Carotid_Artery	C0226086	MTH	normalizedString	T023	ANAT	sameAs
urn:absolute:RadiationOncologyStructuresOntology#'Right_Clavicle'	Right Clavicle	C0507156	FMA	exact	T023	ANAT	sameAs
urn:absolute:RadiationOncologyStructuresOntology#Right_Cochlea	Right_Cochlea	C0930844	FMA	exact	T029	ANAT	sameAs
urn:absolute:RadiationOncologyStructuresOntology#Right_Common_Iliac_Lymph_Nodes	Right_Common_Iliac_Lymph_Nodes	C2330902	FMA	exact	T023	ANAT	sameAs
urn:absolute:RadiationOncologyStructuresOntology#Right_Coronary_Artery	Right_Coronary_Artery	C0226042	MTH	exact	T023	ANAT	sameAs
urn:absolute:RadiationOncologyStructuresOntology#Right_Coronary_Artery	Right_Coronary_Artery	C1261316	MTH	exact	T023	ANAT	sameAs
urn:absolute:RadiationOncologyStructuresOntology#Right_External_Ear	Right_External_Ear	C0229301	MTH	exact	T023	ANAT	sameAs
urn:absolute:RadiationOncologyStructuresOntology#Right_External_Iliac_Lymph_Nodes	Right_External_Iliac_Lymph_Nodes	C2330980	FMA	exact	T023	ANAT	sameAs
urn:absolute:RadiationOncologyStructuresOntology#Right_Eye	Right_Eye	C0229089	MTH	exact	T023	ANAT	sameAs
urn:absolute:RadiationOncologyStructuresOntology#Right_Femur	Right Femur	C0817319	FMA	exact	T023	ANAT	sameAs
urn:absolute:RadiationOncologyStructuresOntology#Right_Fibula	Right Fibula	C0817323	FMA	exact	T023	ANAT	sameAs
urn:absolute:RadiationOncologyStructuresOntology#Right_Frontal_Lobe	Right_Frontal_Lobe	C0228193	MTH	exact	T023	ANAT	sameAs
urn:absolute:RadiationOncologyStructuresOntology#Right_Hippocampus	Right_Hippocampus	C2327364	FMA	exact	T023	ANAT	sameAs
urn:absolute:RadiationOncologyStructuresOntology#'Right_Humerus'	Right Humerus	C0816322	FMA	exact	T023	ANAT	sameAs
urn:absolute:RadiationOncologyStructuresOntology#Right_Internal_Iliac_Lymph_Nodes	Right_Internal_Iliac_Lymph_Nodes	C2332105	FMA	exact	T023	ANAT	sameAs
urn:absolute:RadiationOncologyStructuresOntology#Right_Ischiorectal_Fossa	Right_Ischiorectal_Fossa	C0815460	FMA	exact	T030	ANAT	sameAs
urn:absolute:RadiationOncologyStructuresOntology#Right_Jugular_Vein	Right_Jugular_Vein	C1508619	LNC	normalizedString	T023	ANAT	sameAs
urn:absolute:RadiationOncologyStructuresOntology#Right_Kidney	Right_Kidney	C0227613	MTH	exact	T023	ANAT	sameAs
urn:absolute:RadiationOncologyStructuresOntology#Right_Lens	Right_Lens	C0229239	MTH	exact	T023	ANAT	sameAs
urn:absolute:RadiationOncologyStructuresOntology#Right_Lower_Limb	Right Lower Limb	C0230415	MTH	exact	T023	ANAT	sameAs
urn:absolute:RadiationOncologyStructuresOntology#Right_Lung	Right Lung	C0225706	MTH	exact	T023	ANAT	sameAs
urn:absolute:RadiationOncologyStructuresOntology#Right_Middle_Ear	Right_Middle_Ear	C0229353	MTH	exact	T023	ANAT	sameAs
urn:absolute:RadiationOncologyStructuresOntology#Right_Optic_Nerve	Right_Optic_Nerve	C0923926	FMA	exact	T023	ANAT	sameAs
urn:absolute:RadiationOncologyStructuresOntology#Right_Ovary	Right_Ovary	C0227873	MTH	exact	T023	ANAT	sameAs
urn:absolute:RadiationOncologyStructuresOntology#Right_Pulmonary_Artery	Right_Pulmonary_Artery	C0226054	MTH	exact	T023	ANAT	sameAs
urn:absolute:RadiationOncologyStructuresOntology#Right_Pulmonary_Artery	Right_Pulmonary_Artery	C0923924	MTH	exact	T023	ANAT	sameAs
urn:absolute:RadiationOncologyStructuresOntology#'Right_Radius'	Right Radius	C0816596	FMA	exact	T023	ANAT	sameAs
urn:absolute:RadiationOncologyStructuresOntology#Right_Retina	Right_Retina	C0229199	MTH	exact	T023	ANAT	sameAs
urn:absolute:RadiationOncologyStructuresOntology#Right_Ribs	Right_Ribs	C0947182	CHV	normalizedString	T023	ANAT	sameAs
urn:absolute:RadiationOncologyStructuresOntology#Right_Seminal_Vesicle	Right_Seminal_Vesicle	C0227979	MTH	exact	T023	ANAT	sameAs
urn:absolute:RadiationOncologyStructuresOntology#Right_Submandibular_Gland	Right_Submandibular_Gland	C0227470	MTH	exact	T023	ANAT	sameAs
urn:absolute:RadiationOncologyStructuresOntology#Right_Supraclavicular_Lymph_Nodes	Right_Supraclavicular_Lymph_Nodes	C2330821	FMA	normalizedString	T023	ANAT	sameAs
urn:absolute:RadiationOncologyStructuresOntology#Right_Temporal_Lobe	Right_Temporal_Lobe	C0228232	MTH	exact	T023	ANAT	sameAs
urn:absolute:RadiationOncologyStructuresOntology#Right_Temporomandibular_Joint	Right_Temporomandibular_Joint	C0934444	FMA	exact	T030	ANAT	sameAs
urn:absolute:RadiationOncologyStructuresOntology#Right_Testicle	Right_Testicle	C0227997	MTH	exact	T023	ANAT	sameAs
urn:absolute:RadiationOncologyStructuresOntology#Right_Tibia	Right Tibia	C0817321	FMA	exact	T023	ANAT	sameAs
urn:absolute:RadiationOncologyStructuresOntology#'Right_Ulna'	Right Ulna	C0816598	FMA	exact	T023	ANAT	sameAs
urn:absolute:RadiationOncologyStructuresOntology#Right_Upper_Limb	Right Upper Limb	C0230329	MTH	exact	T023	ANAT	sameAs
urn:absolute:RadiationOncologyStructuresOntology#Sacral_Vertebrae	Sacral_Vertebrae	C1261045	MTH	exact	T023	ANAT	sameAs
urn:absolute:RadiationOncologyStructuresOntology#Sacrum	Sacrum	C0036037	MTH	exact	T023	ANAT	sameAs
urn:absolute:RadiationOncologyStructuresOntology#Sacrum	Sacrum	C3669209	MTH	exact	T029	ANAT	sameAs
urn:absolute:RadiationOncologyStructuresOntology#Salivary_Glands	Salivary_Glands	C0036098	MTH	exact	T023	ANAT	sameAs
urn:absolute:RadiationOncologyStructuresOntology#Seminal_Vesicles	Seminal_Vesicles	C0036628	MTH	exact	T023	ANAT	sameAs
urn:absolute:RadiationOncologyStructuresOntology#Sigmoid_Colon	Sigmoid_Colon	C0227391	MTH	exact	T023	ANAT	sameAs
urn:absolute:RadiationOncologyStructuresOntology#Skin	Skin	C0444099	MTH	exact	T031	ANAT	sameAs
urn:absolute:RadiationOncologyStructuresOntology#Skin	Skin	C1123023	MTH	exact	T022	ANAT	sameAs
urn:absolute:RadiationOncologyStructuresOntology#Skin	Skin	C1546781	MTH	exact	T170	CONC	sameAs
urn:absolute:RadiationOncologyStructuresOntology#Skull	Skull	C0037303	MTH	exact	T023	ANAT	sameAs
urn:absolute:RadiationOncologyStructuresOntology#Skull	Skull	C2951888	MTH	exact	T023	ANAT	sameAs
urn:absolute:RadiationOncologyStructuresOntology#Small_Bowel	Small_Bowel	C0021852	MTH	exact	T023	ANAT	sameAs
urn:absolute:RadiationOncologyStructuresOntology#Small_Bowel	Small_Bowel	C1519375	MTH	exact	T024	ANAT	sameAs
urn:absolute:RadiationOncologyStructuresOntology#Spinal_Cord	Spinal Cord	C0037925	MTH	exact	T023	ANAT	sameAs
urn:absolute:RadiationOncologyStructuresOntology#Spine	Spine	C0037949	MTH	exact	T023	ANAT	sameAs
urn:absolute:RadiationOncologyStructuresOntology#Spine	Spine	C2752558	MTH	exact	T026	ANAT	sameAs
urn:absolute:RadiationOncologyStructuresOntology#Spleen	Spleen	C0037993	MTH	exact	T023	ANAT	sameAs
urn:absolute:RadiationOncologyStructuresOntology#Spleen	Spleen	C0771377	MTH	exact	T024	ANAT	sameAs
urn:absolute:RadiationOncologyStructuresOntology#Sternum	Sternum	C0038293	MTH	exact	T023	ANAT	sameAs
urn:absolute:RadiationOncologyStructuresOntology#Stomach	Stomach	C0038351	MTH	exact	T023	ANAT	sameAs
urn:absolute:RadiationOncologyStructuresOntology#Stomach	Stomach	C1517454	MTH	exact	T024	ANAT	sameAs
urn:absolute:RadiationOncologyStructuresOntology#Stomach	Stomach	C3714551	MTH	exact	T023	ANAT	sameAs
urn:absolute:RadiationOncologyStructuresOntology#Subclavicular_Lymph_Nodes	Subclavicular_Lymph_Nodes	C0229743	SNOMEDCT_US	normalizedString	T023	ANAT	sameAs
urn:absolute:RadiationOncologyStructuresOntology#Submandibular_Glands	Submandibular_Glands	C0038556	MTH	exact	T023	ANAT	sameAs
urn:absolute:RadiationOncologyStructuresOntology#Superior_Mesenteric_Artery	Superior_Mesenteric_Artery	C0162861	MTH	exact	T023	ANAT	sameAs
urn:absolute:RadiationOncologyStructuresOntology#Superior_Vena_Cava	Superior_Vena_Cava	C0042459	MTH	exact	T023	ANAT	sameAs
urn:absolute:RadiationOncologyStructuresOntology#Supraclavicular_Lymph_Nodes	Supraclavicular_Lymph_Nodes	C0229730	MTH	exact	T023	ANAT	sameAs
urn:absolute:RadiationOncologyStructuresOntology#Temporal_Lobes	Temporal_Lobes	C0039485	MTH	exact	T023	ANAT	sameAs
urn:absolute:RadiationOncologyStructuresOntology#Temporomandibular_Joints	Temporomandibular_Joints	C0039493	MTH	exact	T030	ANAT	sameAs
urn:absolute:RadiationOncologyStructuresOntology#Testicles	Testicles	C0039597	MTH	exact	T023	ANAT	sameAs
urn:absolute:RadiationOncologyStructuresOntology#Thoracic_Aorta	Thoracic_Aorta	C1522460	MTH	exact	T023	ANAT	sameAs
urn:absolute:RadiationOncologyStructuresOntology#Thoracic_Bones	Thoracic_Bones	C0682596	AOD	normalizedString	T024	ANAT	sameAs
urn:absolute:RadiationOncologyStructuresOntology#Thoracic_Vertebrae	Thoracic_Vertebrae	C0039987	MTH	exact	T023	ANAT	sameAs
urn:absolute:RadiationOncologyStructuresOntology#Thorax	Thorax	C0817096	MTH	exact	T029	ANAT	sameAs
urn:absolute:RadiationOncologyStructuresOntology#Thyroid	Thyroid	C0040132	MTH	exact	T023	ANAT	sameAs
urn:absolute:RadiationOncologyStructuresOntology#Tongue	Tongue	C0040408	MTH	exact	T023	ANAT	sameAs
urn:absolute:RadiationOncologyStructuresOntology#Trachea	Trachea	C0040578	MTH	exact	T023	ANAT	sameAs
urn:absolute:RadiationOncologyStructuresOntology#Uterus	Uterus	C0042149	MTH	exact	T023	ANAT	sameAs
urn:absolute:RadiationOncologyStructuresOntology#Uterus	Uterus	C1519876	MTH	exact	T024	ANAT	sameAs
urn:absolute:RadiationOncologyStructuresOntology#Vagina	Vagina	C0042232	MTH	exact	T023	ANAT	sameAs
urn:absolute:RadiationOncologyStructuresOntology#Vagina	Vagina	C1278985	MTH	exact	T023	ANAT	sameAs
urn:absolute:RadiationOncologyStructuresOntology#Vagina	Vagina	C1519910	MTH	exact	T024	ANAT	sameAs
urn:absolute:RadiationOncologyStructuresOntology#Volumes	Volumes	C0449468	MTH	exact	T081	CONC	sameAs
urn:absolute:RadiationOncologyStructuresOntology#Vulva	Vulva	C0042993	MTH	exact	T023	ANAT	sameAs
urn:absolute:RadiationOncologyStructuresOntology#Vulva	Vulva	C1280742	MTH	exact	T023	ANAT	sameAs
urn:absolute:RadiationOncologyStructuresOntology#Vulva	Vulva	C1520067	MTH	exact	T024	ANAT	sameAs
urn:absolute:RadiationOncologyStructuresOntology#Thoracic_Vertebra_12	Thoracic_Vertebra_12	C0039987	MTH	normalizedStringNoEndDigits	T023	ANAT	isA
urn:absolute:RadiationOncologyStructuresOntology#Lumbar_Vertebra_02	Lumbar_Vertebra_02	C0024091	MTH	normalizedStringNoEndDigits	T023	ANAT	isA
urn:absolute:RadiationOncologyStructuresOntology#Right_Rib_12	Right_Rib_12	C0947182	CHV	normalizedStringNoEndDigits	T023	ANAT	isA
urn:absolute:RadiationOncologyStructuresOntology#Right_Rib_07	Right_Rib_07	C0947182	CHV	normalizedStringNoEndDigits	T023	ANAT	isA
urn:absolute:RadiationOncologyStructuresOntology#Lumbar_Vertebra_04	Lumbar_Vertebra_04	C0024091	MTH	normalizedStringNoEndDigits	T023	ANAT	isA
urn:absolute:RadiationOncologyStructuresOntology#Lumbar_Vertebra_03	Lumbar_Vertebra_03	C0024091	MTH	normalizedStringNoEndDigits	T023	ANAT	isA
urn:absolute:RadiationOncologyStructuresOntology#Cervical_Vertebra_02	Cervical_Vertebra_02	C0728985	MTH	normalizedStringNoEndDigits	T023	ANAT	isA
urn:absolute:RadiationOncologyStructuresOntology#Cervical_Vertebra_02	Cervical_Vertebra_02	C3665420	MTH	normalizedStringNoEndDigits	T023	ANAT	isA
urn:absolute:RadiationOncologyStructuresOntology#Right_Rib_05	Right_Rib_05	C0947182	CHV	normalizedStringNoEndDigits	T023	ANAT	isA
urn:absolute:RadiationOncologyStructuresOntology#Sacral_Vertebra_03	Sacral_Vertebra_03	C1261045	MTH	normalizedStringNoEndDigits	T023	ANAT	isA
urn:absolute:RadiationOncologyStructuresOntology#Right_Rib_03	Right_Rib_03	C0947182	CHV	normalizedStringNoEndDigits	T023	ANAT	isA
urn:absolute:RadiationOncologyStructuresOntology#Right_Rib_11	Right_Rib_11	C0947182	CHV	normalizedStringNoEndDigits	T023	ANAT	isA
urn:absolute:RadiationOncologyStructuresOntology#Right_Rib_06	Right_Rib_06	C0947182	CHV	normalizedStringNoEndDigits	T023	ANAT	isA
urn:absolute:RadiationOncologyStructuresOntology#Sacral_Vertebra_02	Sacral_Vertebra_02	C1261045	MTH	normalizedStringNoEndDigits	T023	ANAT	isA
urn:absolute:RadiationOncologyStructuresOntology#Thoracic_Vertebra_05	Thoracic_Vertebra_05	C0039987	MTH	normalizedStringNoEndDigits	T023	ANAT	isA
urn:absolute:RadiationOncologyStructuresOntology#Cervical_Vertebra_03	Cervical_Vertebra_03	C0728985	MTH	normalizedStringNoEndDigits	T023	ANAT	isA
urn:absolute:RadiationOncologyStructuresOntology#Cervical_Vertebra_03	Cervical_Vertebra_03	C3665420	MTH	normalizedStringNoEndDigits	T023	ANAT	isA
urn:absolute:RadiationOncologyStructuresOntology#Sacral_Vertebra_05	Sacral_Vertebra_05	C1261045	MTH	normalizedStringNoEndDigits	T023	ANAT	isA
urn:absolute:RadiationOncologyStructuresOntology#Thoracic_Vertebra_02	Thoracic_Vertebra_02	C0039987	MTH	normalizedStringNoEndDigits	T023	ANAT	isA
urn:absolute:RadiationOncologyStructuresOntology#Cervical_Vertebra_06	Cervical_Vertebra_06	C0728985	MTH	normalizedStringNoEndDigits	T023	ANAT	isA
urn:absolute:RadiationOncologyStructuresOntology#Cervical_Vertebra_06	Cervical_Vertebra_06	C3665420	MTH	normalizedStringNoEndDigits	T023	ANAT	isA
urn:absolute:RadiationOncologyStructuresOntology#Sacral_Vertebra_04	Sacral_Vertebra_04	C1261045	MTH	normalizedStringNoEndDigits	T023	ANAT	isA
urn:absolute:RadiationOncologyStructuresOntology#Right_Rib_04	Right_Rib_04	C0947182	CHV	normalizedStringNoEndDigits	T023	ANAT	isA
urn:absolute:RadiationOncologyStructuresOntology#Cervical_Vertebra_04	Cervical_Vertebra_04	C0728985	MTH	normalizedStringNoEndDigits	T023	ANAT	isA
urn:absolute:RadiationOncologyStructuresOntology#Cervical_Vertebra_04	Cervical_Vertebra_04	C3665420	MTH	normalizedStringNoEndDigits	T023	ANAT	isA
urn:absolute:RadiationOncologyStructuresOntology#Thoracic_Vertebra_06	Thoracic_Vertebra_06	C0039987	MTH	normalizedStringNoEndDigits	T023	ANAT	isA
urn:absolute:RadiationOncologyStructuresOntology#Right_Rib_10	Right_Rib_10	C0947182	CHV	normalizedStringNoEndDigits	T023	ANAT	isA
urn:absolute:RadiationOncologyStructuresOntology#Lumbar_Vertebra_01	Lumbar_Vertebra_01	C0024091	MTH	normalizedStringNoEndDigits	T023	ANAT	isA
urn:absolute:RadiationOncologyStructuresOntology#Cervical_Vertebra_07	Cervical_Vertebra_07	C0728985	MTH	normalizedStringNoEndDigits	T023	ANAT	isA
urn:absolute:RadiationOncologyStructuresOntology#Cervical_Vertebra_07	Cervical_Vertebra_07	C3665420	MTH	normalizedStringNoEndDigits	T023	ANAT	isA
urn:absolute:RadiationOncologyStructuresOntology#Thoracic_Vertebra_03	Thoracic_Vertebra_03	C0039987	MTH	normalizedStringNoEndDigits	T023	ANAT	isA
urn:absolute:RadiationOncologyStructuresOntology#Thoracic_Vertebra_04	Thoracic_Vertebra_04	C0039987	MTH	normalizedStringNoEndDigits	T023	ANAT	isA
urn:absolute:RadiationOncologyStructuresOntology#Right_Rib_09	Right_Rib_09	C0947182	CHV	normalizedStringNoEndDigits	T023	ANAT	isA
urn:absolute:RadiationOncologyStructuresOntology#Thoracic_Vertebra_07	Thoracic_Vertebra_07	C0039987	MTH	normalizedStringNoEndDigits	T023	ANAT	isA
urn:absolute:RadiationOncologyStructuresOntology#Sacral_Vertebra_01	Sacral_Vertebra_01	C1261045	MTH	normalizedStringNoEndDigits	T023	ANAT	isA
urn:absolute:RadiationOncologyStructuresOntology#Right_Rib_08	Right_Rib_08	C0947182	CHV	normalizedStringNoEndDigits	T023	ANAT	isA
urn:absolute:RadiationOncologyStructuresOntology#Thoracic_Vertebra_08	Thoracic_Vertebra_08	C0039987	MTH	normalizedStringNoEndDigits	T023	ANAT	isA
urn:absolute:RadiationOncologyStructuresOntology#Lumbar_Vertebra_05	Lumbar_Vertebra_05	C0024091	MTH	normalizedStringNoEndDigits	T023	ANAT	isA
urn:absolute:RadiationOncologyStructuresOntology#Thoracic_Vertebra_10	Thoracic_Vertebra_10	C0039987	MTH	normalizedStringNoEndDigits	T023	ANAT	isA
urn:absolute:RadiationOncologyStructuresOntology#Right_Rib_01	Right_Rib_01	C0947182	CHV	normalizedStringNoEndDigits	T023	ANAT	isA
urn:absolute:RadiationOncologyStructuresOntology#Thoracic_Vertebra_09	Thoracic_Vertebra_09	C0039987	MTH	normalizedStringNoEndDigits	T023	ANAT	isA
urn:absolute:RadiationOncologyStructuresOntology#Right_Rib_02	Right_Rib_02	C0947182	CHV	normalizedStringNoEndDigits	T023	ANAT	isA
urn:absolute:RadiationOncologyStructuresOntology#Cervical_Vertebra_01	Cervical_Vertebra_01	C0728985	MTH	normalizedStringNoEndDigits	T023	ANAT	isA
urn:absolute:RadiationOncologyStructuresOntology#Cervical_Vertebra_01	Cervical_Vertebra_01	C3665420	MTH	normalizedStringNoEndDigits	T023	ANAT	isA
urn:absolute:RadiationOncologyStructuresOntology#Cervical_Vertebra_05	Cervical_Vertebra_05	C0728985	MTH	normalizedStringNoEndDigits	T023	ANAT	isA
urn:absolute:RadiationOncologyStructuresOntology#Cervical_Vertebra_05	Cervical_Vertebra_05	C3665420	MTH	normalizedStringNoEndDigits	T023	ANAT	isA
urn:absolute:RadiationOncologyStructuresOntology#Thoracic_Vertebra_01	Thoracic_Vertebra_01	C0039987	MTH	normalizedStringNoEndDigits	T023	ANAT	isA
urn:absolute:RadiationOncologyStructuresOntology#Left_Rib_02	Left_Rib_02	C0035561	MTH	normalizedStringNoEndDigitsLaterality	T023	ANAT	isA
urn:absolute:RadiationOncologyStructuresOntology#Left_Rib_06	Left_Rib_06	C0035561	MTH	normalizedStringNoEndDigitsLaterality	T023	ANAT	isA
urn:absolute:RadiationOncologyStructuresOntology#Right_Internal_Mammary_Lymph_Nodes	Right_Internal_Mammary_Lymph_Nodes	C0229755	MTH	normalizedStringNoEndDigitsLaterality	T023	ANAT	isA
urn:absolute:RadiationOncologyStructuresOntology#Left_Rib_01	Left_Rib_01	C0035561	MTH	normalizedStringNoEndDigitsLaterality	T023	ANAT	isA
urn:absolute:RadiationOncologyStructuresOntology#Left_Cervical_Lymph_Nodes	Left Cervical Lymph Nodes	C0588054	MTH	normalizedStringNoEndDigitsLaterality	T023	ANAT	isA
urn:absolute:RadiationOncologyStructuresOntology#Right_Subclavicular_Lymph_Nodes	Right_Subclavicular_Lymph_Nodes	C0229743	SNOMEDCT_US	normalizedStringNoEndDigitsLaterality	T023	ANAT	isA
urn:absolute:RadiationOncologyStructuresOntology#Right_Axillary_Lymph_Nodes	Right_Axillary_Lymph_Nodes	C0729594	MTH	normalizedStringNoEndDigitsLaterality	T023	ANAT	isA
urn:absolute:RadiationOncologyStructuresOntology#Right_Cervical_Lymph_Nodes	Right Cervical Lymph Nodes	C0588054	MTH	normalizedStringNoEndDigitsLaterality	T023	ANAT	isA
urn:absolute:RadiationOncologyStructuresOntology#Left_Inguinal_Lymph_Nodes	Left_Inguinal_Lymph_Nodes	C0729596	MTH	normalizedStringNoEndDigitsLaterality	T023	ANAT	isA
urn:absolute:RadiationOncologyStructuresOntology#Left_Parotid	Left_Parotid	C0030580	MTH	normalizedStringNoEndDigitsLaterality	T023	ANAT	isA
urn:absolute:RadiationOncologyStructuresOntology#Left_Rib_08	Left_Rib_08	C0035561	MTH	normalizedStringNoEndDigitsLaterality	T023	ANAT	isA
urn:absolute:RadiationOncologyStructuresOntology#Left_Brachial_Plexus	Left_Brachial_Plexus	C0006090	MTH	normalizedStringNoEndDigitsLaterality	T023	ANAT	isA
urn:absolute:RadiationOncologyStructuresOntology#Left_Rib_03	Left_Rib_03	C0035561	MTH	normalizedStringNoEndDigitsLaterality	T023	ANAT	isA
urn:absolute:RadiationOncologyStructuresOntology#Left_Ribs	Left_Ribs	C0035561	MTH	normalizedStringNoEndDigitsLaterality	T023	ANAT	isA
urn:absolute:RadiationOncologyStructuresOntology#Left_Parametrium	Left_Parametrium	C0227822	MTH	normalizedStringNoEndDigitsLaterality	T024	ANAT	isA
urn:absolute:RadiationOncologyStructuresOntology#Right_Chest_Wall	Right_Chest_Wall	C0205076	MTH	normalizedStringNoEndDigitsLaterality	T023	ANAT	isA
urn:absolute:RadiationOncologyStructuresOntology#Left_Rib_11	Left_Rib_11	C0035561	MTH	normalizedStringNoEndDigitsLaterality	T023	ANAT	isA
urn:absolute:RadiationOncologyStructuresOntology#Right_Parotid	Right_Parotid	C0030580	MTH	normalizedStringNoEndDigitsLaterality	T023	ANAT	isA
urn:absolute:RadiationOncologyStructuresOntology#Left_Mediastinal_Lymph_Nodes	Left_Mediastinal_Lymph_Nodes	C0588055	MTH	normalizedStringNoEndDigitsLaterality	T023	ANAT	isA
urn:absolute:RadiationOncologyStructuresOntology#Left_Rib_07	Left_Rib_07	C0035561	MTH	normalizedStringNoEndDigitsLaterality	T023	ANAT	isA
urn:absolute:RadiationOncologyStructuresOntology#Left_Subclavicular_Lymph_Nodes	Left_Subclavicular_Lymph_Nodes	C0229743	SNOMEDCT_US	normalizedStringNoEndDigitsLaterality	T023	ANAT	isA
urn:absolute:RadiationOncologyStructuresOntology#Right_Head_Lymph_Nodes	Right_Head_Lymph_Nodes	C0229710	MTH	normalizedStringNoEndDigitsLaterality	T023	ANAT	isA
urn:absolute:RadiationOncologyStructuresOntology#Left_Internal_Mammary_Lymph_Nodes	Left_Internal_Mammary_Lymph_Nodes	C0229755	MTH	normalizedStringNoEndDigitsLaterality	T023	ANAT	isA
urn:absolute:RadiationOncologyStructuresOntology#Left_Chest_Wall	Left_Chest_Wall	C0205076	MTH	normalizedStringNoEndDigitsLaterality	T023	ANAT	isA
urn:absolute:RadiationOncologyStructuresOntology#Left_Rib_10	Left_Rib_10	C0035561	MTH	normalizedStringNoEndDigitsLaterality	T023	ANAT	isA
urn:absolute:RadiationOncologyStructuresOntology#Right_Parametrium	Right_Parametrium	C0227822	MTH	normalizedStringNoEndDigitsLaterality	T024	ANAT	isA
urn:absolute:RadiationOncologyStructuresOntology#Left_Rib_05	Left_Rib_05	C0035561	MTH	normalizedStringNoEndDigitsLaterality	T023	ANAT	isA
urn:absolute:RadiationOncologyStructuresOntology#Right_Mediastinal_Lymph_Nodes	Right_Mediastinal_Lymph_Nodes	C0588055	MTH	normalizedStringNoEndDigitsLaterality	T023	ANAT	isA
urn:absolute:RadiationOncologyStructuresOntology#Left_Axillary_Lymph_Nodes	Left_Axillary_Lymph_Nodes	C0729594	MTH	normalizedStringNoEndDigitsLaterality	T023	ANAT	isA
urn:absolute:RadiationOncologyStructuresOntology#Left_Rib_09	Left_Rib_09	C0035561	MTH	normalizedStringNoEndDigitsLaterality	T023	ANAT	isA
urn:absolute:RadiationOncologyStructuresOntology#Left_Rib_12	Left_Rib_12	C0035561	MTH	normalizedStringNoEndDigitsLaterality	T023	ANAT	isA
urn:absolute:RadiationOncologyStructuresOntology#Left_Head_Lymph_Nodes	Left_Head_Lymph_Nodes	C0229710	MTH	normalizedStringNoEndDigitsLaterality	T023	ANAT	isA
urn:absolute:RadiationOncologyStructuresOntology#Left_Rib_04	Left_Rib_04	C0035561	MTH	normalizedStringNoEndDigitsLaterality	T023	ANAT	isA
urn:absolute:RadiationOncologyStructuresOntology#Right_Brachial_Plexus	Right_Brachial_Plexus	C0006090	MTH	normalizedStringNoEndDigitsLaterality	T023	ANAT	isA
urn:absolute:RadiationOncologyStructuresOntology#Right_Inguinal_Lymph_Nodes	Right_Inguinal_Lymph_Nodes	C0729596	MTH	normalizedStringNoEndDigitsLaterality	T023	ANAT	isA

## Sheet: SemGroups
T052	ACTI
T053	ACTI
T056	ACTI
T051	ACTI
T064	ACTI
T055	ACTI
T066	ACTI
T057	ACTI
T054	ACTI
T017	ANAT
T029	ANAT
T023	ANAT
T030	ANAT
T031	ANAT
T022	ANAT
T025	ANAT
T026	ANAT
T018	ANAT
T021	ANAT
T024	ANAT
T116	CHEM
T195	CHEM
T123	CHEM
T122	CHEM
T103	CHEM
T120	CHEM
T104	CHEM
T200	CHEM
T196	CHEM
T126	CHEM
T131	CHEM
T125	CHEM
T129	CHEM
T130	CHEM
T197	CHEM
T114	CHEM
T109	CHEM
T121	CHEM
T192	CHEM
T127	CHEM
T185	CONC
T077	CONC
T169	CONC
T102	CONC
T078	CONC
T170	CONC
T171	CONC
T080	CONC
T081	CONC
T089	CONC
T082	CONC
T079	CONC
T203	DEVI
T074	DEVI
T075	DEVI
T020	DISO
T190	DISO
T049	DISO
T019	DISO
T047	DISO
T050	DISO
T033	DISO
T037	DISO
T048	DISO
T191	DISO
T046	DISO
T184	DISO
T087	GENE
T088	GENE
T028	GENE
T085	GENE
T086	GENE
T083	GEOG
T100	LIVB
T011	LIVB
T008	LIVB
T194	LIVB
T007	LIVB
T012	LIVB
T204	LIVB
T099	LIVB
T013	LIVB
T004	LIVB
T096	LIVB
T016	LIVB
T015	LIVB
T001	LIVB
T101	LIVB
T002	LIVB
T098	LIVB
T097	LIVB
T014	LIVB
T010	LIVB
T005	LIVB
T071	OBJC
T168	OBJC
T073	OBJC
T072	OBJC
T167	OBJC
T091	OCCU
T090	OCCU
T093	ORGA
T092	ORGA
T094	ORGA
T095	ORGA
T038	PHEN
T069	PHEN
T068	PHEN
T034	PHEN
T070	PHEN
T067	PHEN
T043	PHYS
T201	PHYS
T045	PHYS
T041	PHYS
T044	PHYS
T032	PHYS
T040	PHYS
T042	PHYS
T039	PHYS
T060	PROC
T065	PROC
T058	PROC
T059	PROC
T063	PROC
T062	PROC
T061	PROC
