# Supplementary material for: Labeling for Big Data in radiation oncology: The Radiation Oncology Structures ontology
Source: PLoS One. 2018 Jan 19;13(1):e0191263. doi: 10.1371/journal.pone.0191263 (PMC5774757; doi:10.1371/journal.pone.0191263)
Supplement: S2 Table — Classes of the ROS ontology unmapped in the UMLS. (XLSX) [file pone.0191263.s002.xlsx]

## Sheet: unmapped
urn:absolute:RadiationOncologyStructuresOntology#Anatomical_Volumes	Anatomical Volumes
urn:absolute:RadiationOncologyStructuresOntology#Biological_Target_Volume	Biological Target Volume
urn:absolute:RadiationOncologyStructuresOntology#Central_Mediastinal_Lymph_Nodes	Central_Mediastinal_Lymph_Nodes
urn:absolute:RadiationOncologyStructuresOntology#Cervical_Bones	Cervical Bones
urn:absolute:RadiationOncologyStructuresOntology#Cervical_Vessels	Cervical Vessels
urn:absolute:RadiationOncologyStructuresOntology#Femoral_Joints	Femoral_Joints
urn:absolute:RadiationOncologyStructuresOntology#Iliac_Wings	Iliac_Wings
urn:absolute:RadiationOncologyStructuresOntology#InternalTargetVolume	Internal Target Volume
urn:absolute:RadiationOncologyStructuresOntology#Lacrymal_Glands	Lacrymal_Glands
urn:absolute:RadiationOncologyStructuresOntology#Left_Cervical_Vessels	Left Cervical Vessels
urn:absolute:RadiationOncologyStructuresOntology#Left_Distal_Ischiorectal_Fossa	Left_Distal_Ischiorectal_Fossa
urn:absolute:RadiationOncologyStructuresOntology#Left_Distal_Seminal_Vesicle	Left_Distal_Seminal_Vesicle
urn:absolute:RadiationOncologyStructuresOntology#Left_Femoral_Joint	Left_Femoral_Joint
urn:absolute:RadiationOncologyStructuresOntology#Left_Iliac_Wing	Left_Iliac_Wing
urn:absolute:RadiationOncologyStructuresOntology#Left_Lacrymal_Gland	Left_Lacrymal_Gland
urn:absolute:RadiationOncologyStructuresOntology#Left_Proximal_Ischiorectal_Fossa	Left_Proximal_Ischiorectal_Fossa
urn:absolute:RadiationOncologyStructuresOntology#Left_Proximal_Seminal_Vesicle	Left_Proximal_Seminal_Vesicle
urn:absolute:RadiationOncologyStructuresOntology#LN_A_07	LN_A_07
urn:absolute:RadiationOncologyStructuresOntology#LN_A_08	LN_A_08
urn:absolute:RadiationOncologyStructuresOntology#LN_A_08a	LN_A_08a
urn:absolute:RadiationOncologyStructuresOntology#LN_A_08p	LN_A_08p
urn:absolute:RadiationOncologyStructuresOntology#LN_A_09	LN_A_09
urn:absolute:RadiationOncologyStructuresOntology#LN_A_10	LN_A_10
urn:absolute:RadiationOncologyStructuresOntology#LN_A_11	LN_A_11
urn:absolute:RadiationOncologyStructuresOntology#LN_A_12	LN_A_12
urn:absolute:RadiationOncologyStructuresOntology#LN_A_13	LN_A_13
urn:absolute:RadiationOncologyStructuresOntology#LN_A_14	LN_A_14
urn:absolute:RadiationOncologyStructuresOntology#LN_A_14a	LN_A_14a
urn:absolute:RadiationOncologyStructuresOntology#LN_A_14v	LN_A_14v
urn:absolute:RadiationOncologyStructuresOntology#LN_A_15	LN_A_15
urn:absolute:RadiationOncologyStructuresOntology#LN_A_16	LN_A_16
urn:absolute:RadiationOncologyStructuresOntology#LN_A_N1	LN_A_N1
urn:absolute:RadiationOncologyStructuresOntology#LN_A_N2	LN_A_N2
urn:absolute:RadiationOncologyStructuresOntology#LN_A_N3	LN_A_N3
urn:absolute:RadiationOncologyStructuresOntology#LN_A01	LN_A01
urn:absolute:RadiationOncologyStructuresOntology#LN_A02	LN_A02
urn:absolute:RadiationOncologyStructuresOntology#LN_A03	LN_A03
urn:absolute:RadiationOncologyStructuresOntology#LN_A04d	LN_A04d
urn:absolute:RadiationOncologyStructuresOntology#LN_A04sa	LN_A04sa
urn:absolute:RadiationOncologyStructuresOntology#LN_A04sb	LN_A04sb
urn:absolute:RadiationOncologyStructuresOntology#LN_A05	LN_A05
urn:absolute:RadiationOncologyStructuresOntology#LN_A06	LN_A06
urn:absolute:RadiationOncologyStructuresOntology#LN_HN06	LN_HN06
urn:absolute:RadiationOncologyStructuresOntology#LN_HN06a	LN_HN06a
urn:absolute:RadiationOncologyStructuresOntology#LN_HN06b	LN_HN06b
urn:absolute:RadiationOncologyStructuresOntology#LN_L_HN01	LN_L_HN01
urn:absolute:RadiationOncologyStructuresOntology#LN_L_HN01a	LN_L_HN01a
urn:absolute:RadiationOncologyStructuresOntology#LN_L_HN01b	LN_L_HN01b
urn:absolute:RadiationOncologyStructuresOntology#LN_L_HN02	LN_L_HN02
urn:absolute:RadiationOncologyStructuresOntology#LN_L_HN03	LN_L_HN03
urn:absolute:RadiationOncologyStructuresOntology#LN_L_HN04	LN_L_HN04
urn:absolute:RadiationOncologyStructuresOntology#LN_L_HN04a	LN_L_HN04a
urn:absolute:RadiationOncologyStructuresOntology#LN_L_HN04b	LN_L_HN04b
urn:absolute:RadiationOncologyStructuresOntology#LN_L_HN05	LN_L_HN05
urn:absolute:RadiationOncologyStructuresOntology#LN_L_HN05a	LN_L_HN05a
urn:absolute:RadiationOncologyStructuresOntology#LN_L_HN05b	LN_L_HN05b
urn:absolute:RadiationOncologyStructuresOntology#LN_L_HN05c	LN_L_HN05c
urn:absolute:RadiationOncologyStructuresOntology#LN_L_HN07	LN_L_HN07
urn:absolute:RadiationOncologyStructuresOntology#LN_L_HN07a	LN_L_HN07a
urn:absolute:RadiationOncologyStructuresOntology#LN_L_HN07b	LN_L_HN07b
urn:absolute:RadiationOncologyStructuresOntology#LN_L_HN08	LN_L_HN08
urn:absolute:RadiationOncologyStructuresOntology#LN_L_HN09	LN_L_HN09
urn:absolute:RadiationOncologyStructuresOntology#LN_L_HN10	LN_L_HN10
urn:absolute:RadiationOncologyStructuresOntology#LN_L_HN10a	LN_L_HN10a
urn:absolute:RadiationOncologyStructuresOntology#LN_L_HN10b	LN_L_HN10b
urn:absolute:RadiationOncologyStructuresOntology#LN_L_T02	LN_L_T02
urn:absolute:RadiationOncologyStructuresOntology#LN_L_T04	LN_L_T04
urn:absolute:RadiationOncologyStructuresOntology#LN_L_T08	LN_L_T08
urn:absolute:RadiationOncologyStructuresOntology#LN_L_T09	LN_L_T09
urn:absolute:RadiationOncologyStructuresOntology#LN_L_T10	LN_L_T10
urn:absolute:RadiationOncologyStructuresOntology#LN_L_T11	LN_L_T11
urn:absolute:RadiationOncologyStructuresOntology#LN_L_T12	LN_L_T12
urn:absolute:RadiationOncologyStructuresOntology#LN_L_T13	LN_L_T13
urn:absolute:RadiationOncologyStructuresOntology#LN_L_T14	LN_L_T14
urn:absolute:RadiationOncologyStructuresOntology#LN_R_HN01	LN_R_HN01
urn:absolute:RadiationOncologyStructuresOntology#LN_R_HN01a	LN_R_HN01a
urn:absolute:RadiationOncologyStructuresOntology#LN_R_HN01b	LN_R_HN01b
urn:absolute:RadiationOncologyStructuresOntology#LN_R_HN02	LN_R_HN02
urn:absolute:RadiationOncologyStructuresOntology#LN_R_HN03	LN_R_HN03
urn:absolute:RadiationOncologyStructuresOntology#LN_R_HN04	LN_R_HN04
urn:absolute:RadiationOncologyStructuresOntology#LN_R_HN04a	LN_R_HN04a
urn:absolute:RadiationOncologyStructuresOntology#LN_R_HN04b	LN_R_HN04b
urn:absolute:RadiationOncologyStructuresOntology#LN_R_HN05	LN_R_HN05
urn:absolute:RadiationOncologyStructuresOntology#LN_R_HN05a	LN_R_HN05a
urn:absolute:RadiationOncologyStructuresOntology#LN_R_HN05b	LN_R_HN05b
urn:absolute:RadiationOncologyStructuresOntology#LN_R_HN05c	LN_R_HN05c
urn:absolute:RadiationOncologyStructuresOntology#LN_R_HN07	LN_R_HN07
urn:absolute:RadiationOncologyStructuresOntology#LN_R_HN07a	LN_R_HN07a
urn:absolute:RadiationOncologyStructuresOntology#LN_R_HN07b	LN_R_HN07b
urn:absolute:RadiationOncologyStructuresOntology#LN_R_HN08	LN_R_HN08
urn:absolute:RadiationOncologyStructuresOntology#LN_R_HN09	LN_R_HN09
urn:absolute:RadiationOncologyStructuresOntology#LN_R_HN10	LN_R_HN10
urn:absolute:RadiationOncologyStructuresOntology#LN_R_HN10a	LN_R_HN10a
urn:absolute:RadiationOncologyStructuresOntology#LN_R_HN10b	LN_R_HN10b
urn:absolute:RadiationOncologyStructuresOntology#LN_R_T02	LN_R_T02
urn:absolute:RadiationOncologyStructuresOntology#LN_R_T04	LN_R_T04
urn:absolute:RadiationOncologyStructuresOntology#LN_R_T08	LN_R_T08
urn:absolute:RadiationOncologyStructuresOntology#LN_R_T09	LN_R_T09
urn:absolute:RadiationOncologyStructuresOntology#LN_R_T10	LN_R_T10
urn:absolute:RadiationOncologyStructuresOntology#LN_R_T11	LN_R_T11
urn:absolute:RadiationOncologyStructuresOntology#LN_R_T12	LN_R_T12
urn:absolute:RadiationOncologyStructuresOntology#LN_R_T13	LN_R_T13
urn:absolute:RadiationOncologyStructuresOntology#LN_R_T14	LN_R_T14
urn:absolute:RadiationOncologyStructuresOntology#LN_T01	LN_T01
urn:absolute:RadiationOncologyStructuresOntology#LN_T03	LN_T03
urn:absolute:RadiationOncologyStructuresOntology#LN_T03a	LN_T03a
urn:absolute:RadiationOncologyStructuresOntology#LN_T03p	LN_T03p
urn:absolute:RadiationOncologyStructuresOntology#LN_T05	LN_T05
urn:absolute:RadiationOncologyStructuresOntology#LN_T06	LN_T06
urn:absolute:RadiationOncologyStructuresOntology#LN_T07	LN_T07
urn:absolute:RadiationOncologyStructuresOntology#Miscellaneous_Volumes	Miscellaneous Volumes
urn:absolute:RadiationOncologyStructuresOntology#Nodal_Biological_Target_Volume	Nodal Biological Target Volume
urn:absolute:RadiationOncologyStructuresOntology#Nodal_Clinical_Target_Volume	Nodal Clinical Target Volume
urn:absolute:RadiationOncologyStructuresOntology#Nodal_Clinical_Target_Volume_-_High_Risk	Nodal Clinical Target Volume - High Risk
urn:absolute:RadiationOncologyStructuresOntology#Nodal_Clinical_Target_Volume_-_Intermediary_Risk	Nodal Clinical Target Volume - Intermediary Risk
urn:absolute:RadiationOncologyStructuresOntology#Nodal_Clinical_Target_Volume_-_Low_Risk	Nodal Clinical Target Volume - Low Risk
urn:absolute:RadiationOncologyStructuresOntology#Nodal_Gross_Tumor_Volume	Nodal Gross Tumor Volume
urn:absolute:RadiationOncologyStructuresOntology#Nodal_Internal_Target_Volume	Nodal Internal Target Volume
urn:absolute:RadiationOncologyStructuresOntology#Nodal_Planning_Target_Volume	Nodal Planning Target Volume
urn:absolute:RadiationOncologyStructuresOntology#Presacral_Lymph_Nodes	Presacral_Lymph_Nodes
urn:absolute:RadiationOncologyStructuresOntology#Primary_Biological_Target_Volume	Primary Biological Target Volume
urn:absolute:RadiationOncologyStructuresOntology#Primary_Clinical_Target_Volume	Primary Clinical Target Volume
urn:absolute:RadiationOncologyStructuresOntology#Primary_Clinical_Target_Volume_-_High_Risk	Primary Clinical Target Volume - High Risk
urn:absolute:RadiationOncologyStructuresOntology#Primary_Clinical_Target_Volume_-_Intermediary_Risk	Primary Clinical Target Volume - Intermediary Risk
urn:absolute:RadiationOncologyStructuresOntology#Primary_Clinical_Target_Volume_-_Low_Risk	Primary Clinical Target Volume - Low Risk
urn:absolute:RadiationOncologyStructuresOntology#Primary_Gross_Tumor_Volume	Primary Gross Tumor Volume
urn:absolute:RadiationOncologyStructuresOntology#Primary_Internal_Target_Volume	Primary Internal Target Volume
urn:absolute:RadiationOncologyStructuresOntology#Primary_Planning_Target_Volume	Primary Planning Target Volume
urn:absolute:RadiationOncologyStructuresOntology#Right_Cervical_Vessels	Right Cervical Vessels
urn:absolute:RadiationOncologyStructuresOntology#Right_Distal_Ischiorectal_Fossa	Right_Distal_Ischiorectal_Fossa
urn:absolute:RadiationOncologyStructuresOntology#Right_Distal_Seminal_Vesicle	Right_Distal_Seminal_Vesicle
urn:absolute:RadiationOncologyStructuresOntology#Right_Femoral_Joint	Right_Femoral_Joint
urn:absolute:RadiationOncologyStructuresOntology#Right_Iliac_Wing	Right_Iliac_Wing
urn:absolute:RadiationOncologyStructuresOntology#Right_Lacrymal_Gland	Right_Lacrymal_Gland
urn:absolute:RadiationOncologyStructuresOntology#Right_Proximal_Ischiorectal_Fossa	Right_Proximal_Ischiorectal_Fossa
urn:absolute:RadiationOncologyStructuresOntology#Right_Proximal_Seminal_Vesicle	Right_Proximal_Seminal_Vesicle
urn:absolute:RadiationOncologyStructuresOntology#Target_Volumes	Target Volumes
urn:absolute:RadiationOncologyStructuresOntology#Thoracic_Vessels	Thoracic Vessels
